# Supplementary material for: E6/E7 mRNA Expression of the Most Prevalent High-Risk HPV Genotypes in Cervical Samples from Serbian Women
Source: Diagnostics (Basel). 2023 Feb 28;13(5):917. doi: 10.3390/diagnostics13050917 (PMC10000477; doi:10.3390/diagnostics13050917)
Supplement: Supplementary file 1 [file diagnostics-13-00917-s001.zip]

Archive with 1 entries (1 files):
- diagnostics-2135176-supplementary.pdf
